# Supplementary material for: Self-regulation learning as active inference: dynamic causal modeling of an fMRI neurofeedback task
Source: Front Neurosci. 2023 Aug 15;17:1212549. doi: 10.3389/fnins.2023.1212549 (PMC10465165; doi:10.3389/fnins.2023.1212549)
Supplement: Supplementary file 1 [file Data_Sheet_1.CSV]

Model 1	Model 2	Model 3	Model 4	Model 5	Model 6	Model 7	Model 8	Model 9	Model 10	Model 11	Model 12	Model 13	Model 14
-25222.1233685414	-25293.6044384511	-25283.655786756	-25206.2252226087	-25289.8360515565	-25281.4969805283	-25341.9909163529	-25256.3246283925	-25293.4904276869	-25348.7591156722	-25347.1993281894	-25275.2985251434	-25330.3082424831	-25349.0664696526
-20272.6073607553	-20310.7477596269	-20291.4283072163	-20311.1594797617	-20302.2854933731	-20297.3579417623	-20309.3101012154	-20124.4142533181	-20389.1645386694	-20173.4991128244	-20410.2571154649	-20183.2483305364	-20403.4754496919	-20163.3680295647
-20637.6159222017	-20690.9986587151	-20662.6881993914	-20672.6342554125	-20690.726262322	-20676.160138721	-20666.2118124653	-20792.5732388367	-20808.934390725	-20833.4845575236	-20834.4834894475	-20794.9177532787	-20833.371719329	-20785.2221780974
-18656.1419191574	-18727.0179776346	-18716.2921643599	-18683.1423903038	-18731.8453063132	-18716.9134911517	-18762.5059893151	-18749.1059311418	-18789.3575739318	-18826.4798905494	-18824.0563784821	-18758.0118825278	-18817.7059936502	-18770.8642950055
-23033.9616162105	-23204.8969550467	-23199.3680838761	-23156.7492422885	-23188.4944171862	-23192.9609199544	-23163.9442102614	-23071.8871819	-23077.6505194907	-23089.4954226777	-23096.1061126311	-23077.1736005263	-23089.5129247582	-23078.476915558
-22654.7890835488	-23228.6711973197	-22979.6811067922	-22738.8718530861	-23101.3220551581	-23014.5382498215	-22783.2899413114	-22818.6880613755	-22845.4984567436	-22977.7880673863	-22983.463608099	-22840.0131590434	-22914.5889463359	-22928.8672021163
-21169.0184609577	-21208.6411017752	-21206.2408938687	-21200.558853189	-21208.4214673337	-21206.7965302732	-21223.0083222559	-21221.3750673403	-21259.9980801849	-21267.1649227593	-21269.4318816087	-21244.4633942902	-21266.7597328111	-21244.0303132558
-23911.4526938021	-24014.5842295399	-23980.4956338153	-23955.7194639247	-24008.4970554236	-23979.0576464707	-23969.1469630651	-23834.0004417627	-23856.9142209872	-23895.8585429539	-23928.3627040588	-23847.8649557251	-23894.3494714811	-23884.177606868
-21487.4058871842	-21505.5125481342	-21502.5350212563	-21498.4368840755	-21504.704985916	-21502.1503305857	-21546.0372313691	-21679.4215656955	-21691.8127209741	-21691.8341818407	-21695.4041721832	-21689.8063598968	-21692.0108101421	-21641.3004946241
-21713.3778232972	-21740.6205995842	-21735.3486811442	-21720.8711745661	-21740.9252514975	-21735.1966067693	-21782.2085790408	-21782.8175012901	-21811.6283218219	-21831.5502549032	-21832.0883928937	-21791.4754668343	-21831.7272426451	-21804.9013877146
-20921.0321450033	-21069.9505668039	-21043.7794097071	-20926.9784383578	-21069.9505155428	-21042.0704220779	-20987.1996634881	-20987.4785305223	-21029.0353188664	-21063.2010698108	-21040.4374305004	-21020.7797422522	-21051.991774052	-20977.277950785
-26002.3532305791	-26157.9887586386	-26107.5156203148	-26048.3027239948	-26151.7352806751	-26092.1807823623	-26121.3423757186	-26020.2921441297	-26145.4609113701	-26247.1539930118	-26282.5363439902	-26123.8429615085	-26235.8823153521	-26115.902823672
-19026.2424425234	-19065.4203063918	-19058.3564711417	-19065.5894224236	-19066.2973495472	-19061.8919590381	-19069.1616832361	-19044.0329653747	-19062.0713655361	-19042.8474342225	-19060.7563961805	-19055.8093718039	-19046.4844297235	-19038.9929728
-22232.4524296312	-22492.8085697588	-22466.6616829681	-22383.9373205937	-22478.4532275922	-22460.1578780842	-22446.9685457048	-22390.4608920091	-22430.2817301765	-22486.4478927426	-22514.4205731611	-22444.483349789	-22442.3161566715	-22488.0506326531
-24335.7171352683	-24559.4431423404	-24492.2098716126	-24395.185697693	-24530.9876292215	-24494.4593542121	-24413.1898552438	-24415.1436805262	-24538.1771335163	-24647.149218332	-24648.5633686801	-24474.0833318027	-24622.5413450902	-24539.5664567729
-27300.0511737913	-27675.6062212796	-27667.5920202652	-27599.8467393964	-27639.9701933528	-27648.729301184	-27646.502654652	-27075.8223922567	-27443.2090098958	-27502.6464810225	-27455.403323477	-27429.4109181525	-27496.3001155175	-27316.8228599994
-21723.7247137682	-21786.3489211875	-21766.3710375787	-21730.8813641933	-21785.4395517581	-21766.5140711916	-21759.1830682021	-21630.6710858442	-21670.293707861	-21697.6063149545	-21716.8176557804	-21664.7314731108	-21697.2894588095	-21704.817338801
-26027.5915698656	-26901.3890322581	-26798.1580049944	-26677.6880423496	-26499.6827493404	-26595.4400491086	-26768.4199193779	-26149.3208992614	-26466.4609524592	-26888.5519256454	-26821.9554826905	-26677.8030163236	-26896.9088299834	-26787.0212513201
