# Supplementary material for: Self-regulation learning as active inference: dynamic causal modeling of an fMRI neurofeedback task
Source: Front Neurosci. 2023 Aug 15;17:1212549. doi: 10.3389/fnins.2023.1212549 (PMC10465165; doi:10.3389/fnins.2023.1212549)
Supplement: Supplementary file 2 [file Data_Sheet_2.CSV]

Model 1	Model 2	Model 3	Model 4	Model 5	Model 6	Model 7	Model 8	Model 9	Model 10	Model 11	Model 12	Model 13
-24742.3909388866	-24699.4477506333	-24699.7652521287	-24637.0040923279	-24756.5374176305	-24561.8794957425	-24777.1710077706	-24791.5310977971	-24801.7706396974	-24845.5119841514	-24856.3667221725	-24868.1206133231	-24816.2268261149
-19899.266654829	-19976.2470186273	-19681.9472054167	-20127.3071912298	-20183.1414160748	-20128.5378209219	-20177.5515438174	-19953.0790656969	-20073.1807760145	-20119.3456688455	-19922.874126558	-19928.4346876369	-20055.8752336067
-20376.5015803622	-20484.065578567	-20325.077545547	-20438.9832769714	-20592.9586812879	-20378.8041916175	-20587.8359827194	-20487.6138221209	-20420.3125596667	-20593.6389373005	-20459.4216288154	-20447.1266118982	-20441.4897304421
-18052.2533037837	-18181.8710767248	-17975.5813838894	-18141.7547178469	-18531.1508035239	-18031.2658483248	-18276.871710938	-18134.6656349264	-18316.9840918625	-18518.5476452399	-18205.8858870947	-18381.8587921653	-18162.0503554919
-22948.512016458	-22830.2598186599	-22943.7502114608	-23085.2701330825	-22959.1051773207	-22972.9716788331	-23067.7820481668	-22947.6995374994	-23024.7052081405	-23009.8390132639	-22967.7050699774	-23025.7716803864	-22942.4673723684
-22240.2579835835	-22328.1334221246	-22306.3737802354	-22308.1318646018	-22125.4543247212	-22028.1818668675	-22051.7407930499	-22063.3088186468	-21954.0118359297	-22482.23467303	-21983.8108918657	-22314.0109544185	-22048.9296762863
-20925.0920376984	-21032.1284638181	-20864.4514525029	-20953.8633014169	-20857.8583691726	-20931.1436317073	-20922.5746998746	-20889.9087181603	-20748.274428574	-20982.7896612868	-20884.8882930105	-20913.9387448995	-20865.771539545
-23373.5497519331	-23315.2358180601	-23309.833045369	-23453.7689934384	-23404.9006095874	-23106.753994682	-23423.6575248923	-23356.5848412042	-23356.1588836887	-23293.1319347426	-23319.9295380965	-23395.9383025702	-23301.4040264152
-21448.9919419828	-21444.9480925823	-21454.4601484067	-21450.6743354409	-21448.7284791991	-21440.6393827563	-21440.8439232773	-21450.8152140424	-21450.9057313106	-21453.6879077802	-21453.7220042697	-21449.70106358	-21452.4028770379
-21447.0933443373	-21641.9826242315	-21622.3685546205	-21635.2065591354	-21671.2220842442	-21640.2800806951	-21652.9802006693	-21646.0226711302	-21636.1198741242	-21649.7135842826	-21641.9954548827	-21655.8257959054	-21649.6357854505
-20681.4406965889	-20641.739443939	-20625.5843219212	-20785.5461661856	-20676.4628572256	-20677.3300815696	-20677.5757680511	-20672.7597771353	-20665.935793084	-20692.543471077	-20692.9876731193	-20739.8148430248	-20654.4721094404
-25374.359608538	-25393.3534111124	-25384.9426011756	-25742.9545855118	-25324.5019391795	-25174.5250302992	-25797.5032918794	-25193.3760765234	-25322.9960030311	-25694.1646271884	-25382.4728288435	-25390.7443686923	-25135.1461369365
-19115.3975830613	-19104.9387804249	-18990.8492514101	-19123.7782566302	-19123.2704799465	-18982.0272562257	-19108.9650271987	-18978.3195490425	-19020.6755139255	-19123.9217449993	-19017.4606261455	-19123.0004226387	-18917.8450705895
-21350.0842897207	-21388.0174108314	-21682.3487612316	-21523.5828324479	-21694.5847367716	-21440.4066574869	-21559.6835922173	-21665.7849745609	-21517.5579819682	-21752.1522866037	-21743.1364933979	-21712.175829425	-21664.1893585695
-23657.6415343667	-23719.3612818804	-23678.2840205552	-23756.7370110706	-23937.136806189	-23818.875606436	-23826.684579139	-23840.0794545909	-23657.1714611309	-23900.7422430994	-23803.5699806251	-23825.0924269328	-23731.2668538617
-26827.2990015764	-27053.1905300889	-26800.345582827	-26492.1137919744	-26380.5826269338	-26188.3330744969	-26444.6656808114	-26409.7370897168	-26461.9825806845	-26451.3924496114	-26197.9085768258	-26740.760927182	-26184.3957264048
-21620.3579575306	-21565.0091120276	-21559.9179707608	-21647.1707389551	-21597.0162741759	-21626.853801045	-21573.928561513	-21593.5477946715	-21537.2782102259	-21626.0098223442	-21599.6815564994	-21583.1707290752	-21586.2425553572
-25234.6346298676	-26358.2072141797	-25242.8191326206	-25603.1596913419	-25842.290037084	-25168.2026749961	-25757.9982523701	-25772.9310796222	-25485.8032162886	-25806.4963302343	-25331.6013529371	-25392.2063933489	-25547.7308532476
